# Supplementary material for: Cross-Sectional Study of the Changes in Attitudes of Post-Acute Coronary Syndromes Patients Towards Remote Biosignal Monitoring an eHealth Support in a 5-Year Interval
Source: J Clin Med. 2025 Sep 5;14(17):6272. doi: 10.3390/jcm14176272 (PMC12429493; doi:10.3390/jcm14176272)
Supplement: Supplementary file 1 [file jcm-14-06272-s001.zip]

Archive with 1 entries (1 files):
- jcm-3815415-supplementary.pdf
